# Supplementary material for: Mercury in Pancreatic Cells of People with and without Pancreatic Cancer
Source: Int J Environ Res Public Health. 2020 Dec 2;17(23):8990. doi: 10.3390/ijerph17238990 (PMC7731371; doi:10.3390/ijerph17238990)
Supplement: Supplementary file 1 [file ijerph-17-08990-s001.zip]

Archive with 2 entries (2 files):
- Figure S1.tif
- Table S1 201007.docx
